# Supplementary material for: The Gene Expression of Proteins Involved in Intercellular Signaling and Neurodegeneration in the Substantia Nigra in a Mouse Subchronic Model of Parkinson’s Disease
Source: Int J Mol Sci. 2023 Feb 3;24(3):3027. doi: 10.3390/ijms24033027 (PMC9917821; doi:10.3390/ijms24033027)
Supplement: Supplementary file 1 [file ijms-24-03027-s001.zip]

Archive with 1 entries (1 files):
- ijms-2112036-supplementary.pdf
